# Supplementary material for: Copy number variants are a common cause of non-syndromic hearing loss
Source: Genome Med. 2014 May 22;6(5):37. doi: 10.1186/gm554 (PMC4067994; doi:10.1186/gm554)
Supplement: Additional file 1: Table S1 — Genes sequenced in OtoSCOPE v4 and v5. [file gm554-S1.xlsx]

## Sheet: Sheet1
	OtoSCOPE Version 5 Overview
	AUTOSOMAL RECESSIVE NSHL GENES*					AUTOSOMAL DOMINANT NSHL GENES*
	Gene	Loci	# of Exons#	# of BP		Gene	Loci	# of Exons#	# of BP
	ATP2B2	-	25	9842		ACTG1	DFNA20/26	6	2287
	CABP2	DFNB93	7	961		CCDC50	DFNA44	12	8948
	CDH23	DFNB12/USH1D	69	14138		CEACAM16	DFNA4	7	1692
	CIB2	DFNB48/USH1J	6	1953		COCH	DFNA9	12	3155
	CLDN14	DFNB29	3	2335		CRYM	-	9	1803
	COL11A2	DFNB53/DFNA13	66	6696		DIABLO	DFNA64	7	2348
	ESPN	DFNB36	13	3606		DFNA5	DFNA5	10	3349
	ESSRB	DFNB35	12	885		DIAPH1	DFNA1	28	6982
	GIPC3	DFNB15/DFNB95	6	1212		DSPP	DFNA39	5	4331
	GJB2	DFNB1/DFNA3	2	2331		EYA4	DFNA10	20	7932
	GJB3	DFNA2	2	2352		GRHL2	DFNA28	16	5863
	GJB6	DFNB1/DFNA3	5	2514		KCNQ4	DFNA2	14	2335
	GPSM2	DFNB82	16	3310		MYH14	DFNA4	42	8630
	GRXCR1	DFNB25	4	991		MYH9	DFNA17	41	6431
	HGF	DFNB39	18	4284		MYO1A	DFNA48	28	3621
	ILDR1	DFNB42	7	2659		POU4F3	DFNA15	2	1182
	LHFPL5	DFNB66/67	4	2147		SLC17A8	DFNA25	12	3983
	LOXHD1	DFNB77	42	8177		TJP2	DFNA51	23	4611
	LRTOMT	DFNB63	6	5518		WFS1	DFNA6/DFNA14	8	4140
	MARVELD2	DFNB49	7	3183		P2RX2	DFNA41	10	1932
	MSRB3	DFNB74	9	4666		Totals	20	312	85555
	MYO15A	DFNB3	65	11869
	MYO3A	DFNB30	35	7678		MICRORNAS
	MYO6	DFNB37/DFNA22	35	8662		miR-96	-	1	78
	MYO7A	DFNB2/DFNA11/USH1B	49	8907		miR-182	-	1	110
	OTOA	DFNB22	28	113384		miR-183	-	1	110
	OTOF	DFNB9	47	7449		Totals	3	3	298
	OTOG	DFNB18	22	4992
	OTOGL	DFNB84	58	8231		MITOCHONDRIAL
	PCDH15	DFNB23/USH1F	35	13861		MTRNR1	-	1	967
	PJVK	DFNB59	7	1531		MTTS1	-	1	71
	PNPT1	DFNB70	28	4579		Totals	2	2	1038
	PTPRQ	DFNB84	63	6972
	RDX	DFNB24	14	5711		USHER SYNDROME GENES*
	SERPINB6	-	8	7603		CLRN1	USH3	4	3180
	SLC26A4	DFNB4/PDS	21	4928		GPR98	USH2C	90	19682
	SLC26A5	DFNB61	20	2689		PDZD7	USH2A modifier	18	5071
	STRC	DFNB16	29	50189		USH1G	USH1G	3	3561
	TECTA	DFNB21/DFNA8/DFNA12	24	6468		USH2A	USH2A	72	20185
	TMC1	DFNB7/DFNB11/DFNA36	24	3520		Totals	5	187	51679
	TMIE	DFNB6	4	1861
	TMPRSS3	DFNB8/DFNB10	13	4461		PENDRED SYNDROME GENES*
	TPRN	DFNB79	4	3225		FOXI1	-	2	2296
	TRIOBP	DFNB28	24	13023		KCNJ10	-	2	5306
	TSPEAR	DFNB98	13	4029		Totals	2	4	7602
	USH1C	DFNB18/USH1C	27	3508
	WHRN	DFNB31/USH2D	12	4388		BOR SYNDROME GENES
	Totals	47	1038	397478		EYA1	BOR1	17	4878
						SIX1	BOS3	2	2687
	X-LINKED NSHL GENES					Totals	2	17	4878
	POU3F4	DFNX3	1	1507
	PRPS1	DFNX2	7	2156		Jervell and Lange Nielsen
	SMPX	DFNX4	6	1037		KCNQ1	JLNS1	16	3617
	Totals	3	14	4700		Totals	1	16	3617
	X linked recessive auditory and peripheral neuropathy					Deafness Infertility Syndrome
	AIFM1	AUNX1	16	3253		CATSPER2	-	13	2844
	Totals	1	16	3253		Totals	1	13	2844
	Alström syndrome					GRAND TOTALS
	ALMS1	ALMS1	23	13630		Number of genes and microRNAs included			89
	Totals	1	23	13630		Number of genes, not including mito and microRNA			84
						Number of NSHL genes			76
	Sinoatrial node disfunction and deafness					Number of exons targeted			1678
	CACNA1D	-	49	8304		Number of BP targeted			584876
	Totals	1	49	8304		Number of unique capture regions			14455
	Genes added in OtoSCOPEv5 and not present in OtoSCOPE v4 are highlighted in green
	*Those genes that cause both ARNSHL and ADNHSL, Usher syndrome or Pendred Syndrome are included under ARNSHL
	# Number of exons is based on isoform with greatest number of exons
	8 overlap between AR and AD (COLL1A2, GJB2, GJB3, GJB6, MYO6, MYO7A, TECTA, TMC1)
