# Supplementary material for: Copy number variants are a common cause of non-syndromic hearing loss
Source: Genome Med. 2014 May 22;6(5):37. doi: 10.1186/gm554 (PMC4067994; doi:10.1186/gm554)
Supplement: Additional file 2: Table S2 — Detailed information on CNVs identified in this study. [file gm554-S2.xlsx]

## Sheet: CNVs
PATIENT #	OTOSCOPE V	AGE (range)	GENE	HOMO/HET	CNV TYPE	CNV DESCRIPTION	CAUSATIVE/CARRIER	IF CAUSATIVE, 2ND MUTATION	SECOND CNV?	CNV2 GENE	CNV2 TYPE	CNV2 HOMO/HET	CNV2 DESCRIPTION	CNV2 CAUSATIVE/CARRIER
1	5	0-10	ALMS1	HET	DELETION	PARTIAL - 1 EXON	CARRIER		NO
2	4	0-10	EYA4	HET	DUPLICATION	PARTIAL - in-frame duplication of last 18 of 20 exons	CARRIER		NO
3	4	0-10	GJB6	HET	DELETION	PARTIAL - UPSTREAM	CAUSATIVE	GJB2 c.101T>C, p.Met34Thr	NO
4	4	0-10	GJB6	HET	DELETION	PARTIAL - UPSTREAM	CAUSATIVE	GJB2 c.35G>T, p.Gly12Val	NO
5	5	0-10	GJB6	HET	DELETION	PARTIAL - UPSTREAM	CAUSATIVE	GJB2 C.139G>T, P.GLU47STOP	NO
6	5	11-20	GJB6	HET	DELETION	PARTIAL - UPSTREAM	CARRIER		NO
7	4	0-10	MYH9	HET	DELETION	WHOLE GENE	CAUSATIVE*	22Q11.3 DELETION ASSOC WITH DEAFNESS	YES	TRIOBP	DELETION	HET	WHOLE	CAUSATIVE*
8	4	0-10	MYH9	HET	DUPLICATION	PARTIAL - In-frame, last 28 exons	CARRIER		NO
9	4	31-40	MYO6	HET	DELETION	PARTIAL - 12 EXONS	CARRIER		NO
10	5	0-10	OTOA	HET	CONVERSION	Gene-to-pseudogene, 1-2 exons.	CARRIER		NO
11	5	21-30	OTOA	HET	CONVERSION	Gene-to-pseudogene, 1-2 exons.	CARRIER		NO
12	5	0-10	OTOA	HET	CONVERSION	Gene-to-pseudogene, 1-2 exons.	CARRIER		NO
13	4	0-10	OTOA	HET	DELETION	WHOLE GENE	CAUSATIVE	OTOA c.590delT	NO
14	4	0-10	OTOA	HOMO	DELETION	WHOLE GENE	CAUSATIVE		NO
15	4	0-10	OTOA	HET	DELETION	WHOLE GENE	CAUSATIVE	OTOA c.842G>C, p.Cys281Ser	NO
16	4	0-10	OTOA	HET	DELETION	WHOLE GENE	CAUSATIVE	OTOA c.209C>A, p.Ala149Asp	NO
17	4	21-30	OTOA	HOMO	DELETION	WHOLE GENE	CAUSATIVE		NO
18	4	0-10	OTOA	HET	DELETION	PARTIAL - EXONS 5-9	CARRIER		NO
19	4	11-20	OTOA	HET	DELETION	PARTIAL - LAST 6 EXONS	CARRIER		YES	STRC	DELETION	HOMO	BENIGN CONVERSION	CARRIER
20	4	11-20	OTOA	HET	DELETION	WHOLE GENE	CARRIER		NO
21	4	0-10	OTOA	HET	DELETION	WHOLE GENE	CARRIER		NO
22	5	11-20	OTOA	HET	DELETION	WHOLE GENE	CARRIER		NO
23	4	0-10	OTOA	HET	DUPLICATION	PARTIAL - FIRST 18 EXONS	CARRIER		NO
24	4	11-20	OTOA	HET	DUPLICATION	PARTIAL - FIRST 18 EXONS	CARRIER		NO
25	5	0-10	PDZD7	HET	DELETION	PARTIAL - EXONS 3-7	CARRIER		NO
26	4	0-10	SERPINB6	HET	DELETION	PARTIAL - EXON 5	CARRIER		NO
27	5	11-20	SLC26A4	HET	DELETION	PARTIAL - EXON 7	CAUSATIVE	SLC26A4 C.1001+1G>A	NO
28	4	0-10	STRC	HET	CONVERSION	COMPLEX. Duplication of pseudogene. 2/3 pseudogene alleles have 3-exon conversion to gene. No change to gene alleles	CARRIER		NO
29	4	0-10	STRC	HET	CONVERSION	Gene-to-pseudogene, partial gene.	CARRIER		NO
30	4	0-10	STRC	HET	CONVERSION	Gene-to-pseudogene, partial gene.	CARRIER		NO
31	4	0-10	STRC	HET	CONVERSION	Gene-to-pseudogene, partial gene.	CARRIER		NO
32	4	0-10	STRC	HET	CONVERSION	Gene-to-pseudogene, partial gene.	CARRIER		NO
33	4	0-10	STRC	HET	CONVERSION	Gene-to-pseudogene, partial gene.	CARRIER		NO
34	4	0-10	STRC	HET	CONVERSION	Gene-to-pseudogene, partial gene. Likely damaging.	CARRIER		NO
35	4	0-10	STRC	HET	CONVERSION	Gene-to-pseudogene, partial gene. Likely damaging.	CARRIER		NO
36	4	11-20	STRC	HET	CONVERSION	Gene-to-pseudogene, whole gene.	CARRIER		NO
37	4	11-20	STRC	HET	CONVERSION	Gene-to-pseudogene, whole gene.	CARRIER		NO
38	4	0-10	STRC	HET	CONVERSION	Gene-to-pseudogene, whole gene.	CARRIER		NO
39	4	0-10	STRC	HET	CONVERSION	Gene-to-pseudogene, whole gene.	CARRIER		NO
40	4	51-60	STRC	HET	CONVERSION	Gene-to-pseudogene, whole gene.	CARRIER		NO
41	4	0-10	STRC	HET	CONVERSION	Gene-to-pseudogene, whole gene.	CARRIER		YES	WFS1	DUPLICATION	HET	1 EXON	CARRIER
42	5	0-10	STRC	HOMO	CONVERSION	Gene-to-pseudogene, whole gene. Likely benign.	CARRIER		NO
43	4	0-10	STRC	HET	CONVERSION	Gene-to-pseudogene, partial gene. Likely damaging.	CAUSATIVE	STRC c.4448T>G, p.Met1483Arg	NO
44	4	0-10	STRC	HET	CONVERSION	Gene-to-pseudogene, whole gene. Likely benign.	CARRIER		YES	OTOA	DELETION	HET	PARTIAL	CARRIER
45	4	0-10	STRC	BIALLELIC	CONVERSION/CONVERSION	Alleles: partial gene-to-pseudogene conversion, partial gene-to-pseudogene conversion	CAUSATIVE		NO
46	5	0-10	STRC	BIALLELIC	CONVERSION/CONVERSION	Alleles: partial gene-to-pseudogene conversion, partial gene-to-pseudogene conversion	CAUSATIVE		NO
47	4	0-10	STRC	BIALLELIC	CONVERSION/CONVERSION	Alleles: whole gene-to-pseudogene conversion, partial gene-to-pseudogene conversion	CAUSATIVE		NO
48	4	0-10	STRC	HET	CONVERSION/DUPLICATION	COMPLEX. Duplication of gene. 2/3 gene alleles have benign 3-exon conversion to pseudogene	CARRIER		NO
49	4	11-20	STRC	HOMO	DELETION	WHOLE GENE DELETION. Inclusion of CATSPER2 unkown.	CAUSATIVE		NO
50	4	0-10	STRC	HET	DELETION	WHOLE GENE DELETION. Inclusion of CATSPER2 unkown.	CAUSATIVE	STRC c.4918C>T, p.Leu1640Phe	NO
51	4	0-10	STRC	HET	DELETION	WHOLE GENE DELETION. Inclusion of CATSPER2 unkown.	CAUSATIVE	STRC c.4057C>T, p.Gln1353X	NO
52	4	11-20	STRC	HET	DELETION	WHOLE GENE DELETION. Inclusion of CATSPER2 unkown.	CAUSATIVE	STRC c.4882T>C, p.Cys1628Arg	NO
53	4	0-10	STRC	HOMO	DELETION	WHOLE GENE DELETION. Inclusion of CATSPER2 unkown.	CAUSATIVE		NO
54	4	11-20	STRC	HET	DELETION	WHOLE GENE DELETION. Inclusion of CATSPER2 unkown.	CARRIER		NO
55	4	0-10	STRC	HET	DELETION	WHOLE GENE DELETION. Inclusion of CATSPER2 unkown.	CARRIER		NO
56	4	0-10	STRC	HET	DELETION	WHOLE GENE DELETION. Inclusion of CATSPER2 unkown.	CARRIER		NO
57	4	0-10	STRC	HET	DELETION	WHOLE GENE DELETION. Inclusion of CATSPER2 unkown.	CARRIER		NO
58	4	31-40	STRC	HET	DELETION	WHOLE GENE DELETION. Inclusion of CATSPER2 unkown.	CARRIER		NO
59	4	0-10	STRC	HET	DELETION	WHOLE GENE DELETION. Inclusion of CATSPER2 unkown.	CARRIER		NO
60	4	0-10	STRC	HET	DELETION	WHOLE GENE DELETION. Inclusion of CATSPER2 unkown.	CARRIER		NO
61	4	0-10	STRC	HOMO	DELETION	WHOLE GENE DELETION. Inclusion of CATSPER2 unkown.	CAUSATIVE		NO
62	4	0-10	STRC	HOMO	DELETION	WHOLE GENE DELETION. Inclusion of CATSPER2 unkown.	CAUSATIVE		NO
63	4	0-10	STRC	HOMO	DELETION	WHOLE GENE DELETION. Inclusion of CATSPER2 unkown.	CAUSATIVE		NO
64	4	0-10	STRC	HOMO	DELETION	WHOLE GENE DELETION. Inclusion of CATSPER2 unkown.	CAUSATIVE		NO
65	4	0-10	STRC	HOMO	DELETION	WHOLE GENE DELETION. Inclusion of CATSPER2 unkown.	CAUSATIVE		NO
66	4	11-20	STRC	HOMO	DELETION	WHOLE GENE DELETION. Inclusion of CATSPER2 unkown.	CAUSATIVE		NO
67	4	0-10	STRC	HOMO	DELETION	WHOLE GENE DELETION. Inclusion of CATSPER2 unkown.	CAUSATIVE		NO
68	4	11-20	STRC	HOMO	DELETION	WHOLE GENE DELETION. Inclusion of CATSPER2 unkown.	CAUSATIVE		NO
69	4	11-20	STRC	HOMO	DELETION	WHOLE GENE DELETION. Inclusion of CATSPER2 unkown.	CAUSATIVE		NO
70	4	0-10	STRC	HOMO	DELETION	WHOLE GENE DELETION. Inclusion of CATSPER2 unkown.	CAUSATIVE		NO
71	4	0-10	STRC	HOMO	DELETION	WHOLE GENE DELETION. Inclusion of CATSPER2 unkown.	CAUSATIVE		NO
72	4	0-10	STRC	HOMO	DELETION	WHOLE GENE DELETION. Inclusion of CATSPER2 unkown.	CAUSATIVE		NO
73	4	11-20	STRC	HOMO	DELETION	WHOLE GENE DELETION. Inclusion of CATSPER2 unkown.	CAUSATIVE		NO
74	5	0-10	STRC	HET	DELETION	WHOLE GENE DELETION INCLUDING CATSPER2	CAUSATIVE	STRC c.2614C>T	NO
75	5	0-10	STRC	HOMO	DELETION	WHOLE GENE DELETION INCLUDING CATSPER2	CAUSATIVE		NO
76	5	0-10	STRC	HOMO	DELETION	WHOLE GENE DELETION INCLUDING CATSPER2	CAUSATIVE		NO
77	5	11-20	STRC	HET	DELETION	Involves CATSPER2 and STRC pseudogene, but not STRC	CARRIER		NO
78	5	0-10	STRC	HET	DELETION	WHOLE GENE DELETION INCLUDING CATSPER2	CARRIER		NO
79	5	0-10	STRC	HET	DELETION	WHOLE GENE DELETION INCLUDING CATSPER2	CARRIER		NO
80	5	0-10	STRC	HOMO	DELETION	WHOLE GENE DELETION INCLUDING CATSPER2	CAUSATIVE		NO
81	5	0-10	STRC	HET	DELETION	WHOLE GENE DELETION INCLUDING CATSPER2	CARRIER		NO
82	5	0-10	STRC	HOMO	DELETION	WHOLE GENE DELETION INCLUDING CATSPER2	CAUSATIVE		NO
83	5	0-10	STRC	HET	DELETION	WHOLE GENE DELETION NOT INCLUDING CATSPER2	CAUSATIVE	STRC/PSTRC chr15: 43908317:G>A, p.483R>X	NO
84	5	11-20	STRC	HET	DELETION	WHOLE GENE DELETION NOT INCLUDING CATSPER2	CARRIER		NO
85	5	0-10	STRC	HET	DELETION	WHOLE GENE DELETION NOT INCLUDING CATSPER2	CARRIER		NO
86	4	0-10	STRC	BIALLELIC	DELETION/CONVERSION	Alleles: whole gene deletion (CATSPER2 unknown), ~2 exon gene-to-pseudogene conversion.	CAUSATIVE		NO
87	4	0-10	STRC	BIALLELIC	DELETION/CONVERSION	Alleles: whole gene deletion (CATSPER2 unknown), gene-to-pseudogene conversion (damaging)	CAUSATIVE		NO
88	4	0-10	STRC	BIALLELIC	DELETION/CONVERSION	Alleles: whole gene deletion (CATSPER2 unknown), gene-to-pseudogene conversion (damaging)	CAUSATIVE		NO
89	4	0-10	STRC	BIALLELIC	DELETION/CONVERSION	Alleles: whole gene deletion (CATSPER2 unknown), gene-to-pseudogene conversion (damaging)	CAUSATIVE		NO
90	4	0-10	STRC	BIALLELIC	DELETION/CONVERSION	Alleles: whole gene deletion (CATSPER2 unknown), gene-to-pseudogene conversion (damaging)	CAUSATIVE		NO
91	4	0-10	STRC	BIALLELIC	DELETION/CONVERSION	Alleles: whole gene deletion (CATSPER2 unknown), whole gene gene-to-pseudogene conversion (damaging)	CAUSATIVE		NO
92	4	0-10	STRC	BIALLELIC	DELETION/CONVERSION	Alleles: whole gene deletion (CATSPER2 unknown), partial gene gene-to-pseudogene conversion (damaging)	CAUSATIVE		NO
93	4	0-10	STRC	BIALLELIC	DELETION/CONVERSION	WHOLE GENE DELETION. Inclusion of CATSPER2 unkown., and partial conversion (damaging).	CAUSATIVE		NO
94	5	0-10	STRC	BIALLELIC	DELETION/CONVERSION	Alleles: whole gene deletion (CATSPER2 included), whole gene gene-to-pseudogene conversion (damaging)	CAUSATIVE		NO
95	4	31-40	STRC	HET	DUPLICATION	WHOLE GENE	CARRIER		NO
96	4	0-10	STRC	HET	DUPLICATION	WHOLE GENE	CARRIER		NO
97	5	0-10	STRC	HET	DUPLICATION	WHOLE GENE	CARRIER		NO
98	5	0-10	STRC	HET	DUPLICATION	WHOLE GENE	CARRIER		YES	PNPT1	DUPLICATION	HET	5 EXONS	CARRIER
99	5	61-70	STRC	HET	DUPLICATION	WHOLE GENE DUPLICATION INCLUDING CATSPER2	CARRIER		NO
100	4	0-10	TMC1	HET	DELETION	PARTIAL - EXONS 14-15	CAUSATIVE	TMC1 c.545G>A, p.Gly182Asp	NO
101	4	31-40	TMPRSS3	HET	DELETION	PARTIAL - 5 EXONS	CAUSATIVE	TMPRSS3 c.1276G>A, p.Ala426Thr	NO
102	4	0-10	USH2A	HET	DELETION	PARTIAL - 1 EXON	CARRIER		NO
103	5	0-10	USH2A	HET	DELETION	PARTIAL - 2 EXONS	CAUSATIVE	USH2A c.2276G>T, p.Cys759Phe	NO
104	4	0-10	USH2A	HET	DUPLICATION	PARTIAL - 5 EXONS	CARRIER		NO
