# Supplementary material for: Copy number variants are a common cause of non-syndromic hearing loss
Source: Genome Med. 2014 May 22;6(5):37. doi: 10.1186/gm554 (PMC4067994; doi:10.1186/gm554)
Supplement: Additional file 3: Table S3 — Repetitive element burden in known hearing loss genes. [file gm554-S3.xlsx]

## Sheet: final table
Supplemental Table 3: Repetitive element burden by gene. Values are number of repetitive elements normalized by total gene size. For each category gene are rank ordered by highest to lowest burden. Genes with CNVs identified in this study are boxed separately.
	GENE	Normalized - Alu		GENE	Normalized - L1		GENE	Normalized Alu+L1
	USH2A	0.0196488		USH2A	0.0292642		GJB6	0.0119801
	TRIOBP	0.00912589		GJB6	0.00488787		OTOA	0.00128929
	GJB6	0.0070922		TMC1	0.00104739		TRIOBP	0.00114366
	TMC1	0.00170047		TRIOBP	0.000879604		PNPT1	0.00111292
	PNPT1	0.0011369		ALMS1	0.000718234		ALMS1	0.00106174
	OTOA	0.00104603		PNPT1	0.00068214		MYO6	0.000921654
	PDZD7	0.00085197		TMPRSS3	0.000639727		PDZD7	0.00085197
	TMPRSS3	0.000746348		SERPINB6	0.000249927		SERPINB6	0.000791436
	MYO6	0.000710319		OTOA	0.000243262		TMC1	0.000708947
	MYH9	0.000580845		MYO6	0.000211335		MYH9	0.000693267
	SERPINB6	0.000541509		EYA4	0.000209792		SLC26A4	0.000577196
	SLC26A4	0.000489742		MYH9	0.000112422		STRC	0.000571785
	ALMS1	0.000343503		SLC26A4	8.74539e-05		TMPRSS3	0.000520833
	STRC	0.000210772		WFS1	2.49843e-06		USH2A	0.000438474
	EYA4	0.000171961		PDZD7	0		EYA4	0.000381753
	WFS1	6.24607e-06		STRC	0		WFS1	0.00020948
	MARVELD2	0.00176567		CIB2	0.00150813		MARVELD2	0.00193383
	CCDC50	0.00156093		TSPEAR	0.000516088		CCDC50	0.00166163
	DIABLO	0.00127782		COCH	0.000480607		LHFPL5	0.00158735
	LHFPL5	0.00115292		LHFPL5	0.000434434		SLC26A5	0.00144037
	SLC26A5	0.00106625		MYO7A	0.000408295		DIABLO	0.00143755
	MYH14	0.00101756		MYO1A	0.000384251		COCH	0.00121113
	PRPS1	0.000985168		GPR98	0.000377128		RDX	0.0011856
	TECTA	0.000853628		SLC26A5	0.000374122		TECTA	0.00117374
	RDX	0.000836893		RDX	0.000348705		MYH14	0.00115029
	GPSM2	0.000821378		GJB3	0.000328179		TSPEAR	0.00107705
	AIFM1	0.000800234		TECTA	0.00032011		SLC17A8	0.00105708
	SLC17A8	0.000746176		SLC17A8	0.000310907		ESRRB	0.000998102
	COCH	0.000730523		LRTOMT	0.000310235		PRPS1	0.000985168
	DIAPH1	0.000682039		HGF	0.000296192		GPSM2	0.000903515
	ESRRB	0.000646691		MSRB3	0.000286743		CEACAM16	0.000854066
	TJP2	0.000636115		CLRN1	0.000273911		AIFM1	0.000846401
	ESPN	0.000627274		ESRRB	0.000272291		DIAPH1	0.000774
	GIPC3	0.000605222		CEACAM16	0.000259933		CIB2	0.000772035
	CEACAM16	0.000594133		LOXHD1	0.000254407		MYO1A	0.000696679
	CIB2	0.000565547		PTPRR	0.00024446		LRTOMT	0.000671236
	TSPEAR	0.000560966		GRHL2	0.000234639		CRYM	0.000647003
	CRYM	0.000534481		CDH23	0.000219289		TJP2	0.000636115
	MYO15A	0.000513637		PCDH15	0.000218112		ESPN	0.000627274
	CLDN14	0.00045974		OTOF	0.000211079		GPR98	0.000616153
	LRTOMT	0.000361001		GRXCR1	0.000196517		GIPC3	0.000605222
	GRHL2	0.000318439		DFNA5	0.000179783		GRHL2	0.000553079
	DFNA5	0.000314621		MARVELD2	0.000168159		MYO7A	0.000551816
	MYO1A	0.000312428		ILDR1	0.000164672		MSRB3	0.000524047
	MYO3A	0.000301199		PTPRQ	0.000163835		MYO15A	0.000513637
	KCNQ4	0.000286058		DIABLO	0.000159727		GJB3	0.000506174
	ILDR1	0.000281614		KCNJ10	0.000149465		PTPRR	0.000495526
	CDH23	0.000251121		MYH14	0.000132726		DFNA5	0.000494404
	PTPRR	0.000251067		CACNA1D	0.000132335		HGF	0.000492646
	GPR98	0.000239025		DSPP	0.000119832		CDH23	0.00047041
	MSRB3	0.000237304		ATP2B2	0.000119119		CLDN14	0.00045974
	DFNB31	0.000223115		SMPX	0.000117713		ILDR1	0.000446286
	CABP2	0.000216757		KCNQ4	0.000114423		LOXHD1	0.000428251
	OTOF	0.000207928		CRYM	0.000112522		OTOF	0.000419007
	CACNA1D	0.000205855		CABP2	0.000108379		PCDH15	0.000412643
	HGF	0.000196454		CCDC50	0.000100705		CLRN1	0.000405795
	PCDH15	0.000194532		OTOG	0.000100595		KCNQ4	0.000400481
	OTOGL	0.000193125		DIAPH1	9.19604e-05		CACNA1D	0.000338191
	GJB3	0.000177995		KCNQ1	8.81242e-05		CABP2	0.000325136
	LOXHD1	0.000173844		GPSM2	8.21378e-05		PTPRQ	0.000321602
	PTPRQ	0.000157767		AIFM1	4.61673e-05		MYO3A	0.000318917
	EYA1	0.000152462		MYO3A	1.77176e-05		KCNJ10	0.00029893
	KCNJ10	0.000149465		USH1C	4.679e-06		SMPX	0.000287417
	MYO7A	0.000143522		PRPS1	0		GRXCR1	0.000276579
	KCNQ1	0.000137694		TJP2	0		ATP2B2	0.000255254
	ATP2B2	0.000136135		ESPN	0		OTOG	0.000229931
	CLRN1	0.000131883		GIPC3	0		KCNQ1	0.000225818
	OTOG	0.000129336		MYO15A	0		DFNB31	0.000223115
	COL11A2	0.000100749		CLDN14	0		TPRN	0.000219901
	TPRN	8.01282e-05		DFNB31	0		OTOGL	0.000193125
	GRXCR1	8.00623e-05		TPRN	0		USH1C	0.00017814
	SMPX	4.28046e-05		OTOGL	0		EYA1	0.000152462
	USH1C	3.7432e-05		EYA1	0		USH1G	0.000139353
	USH1G	1.97934e-05		USH1G	0		DSPP	0.000119832
	DSPP	0		COL11A2	0		COL11A2	0.000100749
	FOXI1	0		FOXI1	0		FOXI1	0
	ACTG1	0		ACTG1	0		ACTG1	0
	P2RX2	0		P2RX2	0		P2RX2	0
	POU3F4	0		POU3F4	0		POU3F4	0
	SIX1	0		SIX1	0		SIX1	0
	TMIE	0		TMIE	0		TMIE	0
	GJB2	0		GJB2	0		GJB2	0
	POU4F3	0		POU4F3	0		POU4F3	0
